# Supplementary material for: Transplantation of schistosome sporocysts between host snails: A video guide
Source: Wellcome Open Res. 2018 Jan 9;3:3. [Version 1] doi: 10.12688/wellcomeopenres.13488.1 (PMC5806052; doi:10.12688/wellcomeopenres.13488.1)
Supplement: Supplementary file 2 [file wellcomeopenres-3-14646-s0001.tgz]

Archive with 1 entries (1 files):
- 6e12377c-e12b-4e4d-95f4-58d1fc3ffbc5.pdf
